# Supplementary material for: Buc Maintains Maternal RNA Stability and Embryogenesis in Zebrafish
Source: Cells. 2025 Nov 27;14(23):1879. doi: 10.3390/cells14231879 (PMC12691124; doi:10.3390/cells14231879)
Supplement: Supplementary file 1 [file cells-14-01879-s001.zip]

Archive with 2 entries (2 files):
- supplementary figures.pdf
- Table S1. Minimal dataset.xlsx
