# Supplementary material for: Buc Maintains Maternal RNA Stability and Embryogenesis in Zebrafish
Source: Cells. 2025 Nov 27;14(23):1879. doi: 10.3390/cells14231879 (PMC12691124; doi:10.3390/cells14231879)
Supplement: Supplementary file 1 [file cells-14-01879-s001.zip › Table S1. Minimal dataset.xlsx]

## Sheet: Figure1
Figure1B	% embryos among injected embryos
	WT+rfp	WT+buc-rfp	WT+rfp	WT+buc-rfp	WT+rfp	WT+buc-rfp	WT+rfp	WT+buc-rfp	WT+rfp	WT+buc-rfp	WT+rfp	WT+buc-rfp
normal	1	1	0.989899	0.88835	0.984848	0.383495	0.984848	0.252427	0.969697	0.208738	0.969697	0.169903
delayed	0	0	0.010101	0.11165	0.0151515	0.616505	0.0151515	0.747573	0.030303	0.791262	0.030303	0.830097
	1h		2h		3h		4h		8h		14h
Figure1C	Normalized gene expression level
gene	WT+rfp			WT+buc-rfp
srsf4	0.910924	0.928101	1.18283	1.85587	1.9548	2.18566
shoc2	0.925695	1.01356	1.06582	1.85436	1.955	2.34031
nanog	0.901786	1.0187	1.08856	2.39205	2.47027	2.6974
dnm2b	0.963125	0.984701	1.05442	1.82426	1.91738	2.07831

## Sheet: Figure2
Figure2B	Normalized buc expression level													Figure 2E	Percentage of embryos
gene	WT			Mbuc (-5)			Mbuc (+12-7)								normal	unfertilized	defective cell division
buc	1.03075	0.966362	1.00764	0.456275	0.383328	0.342557	0.329442	0.389371	0.331217					WT	0.9	0.08	0.02
														buc -5/+	0.88	0.09	0.03
														Mbuc (-5)	0	0.1	0.9
Figure2F	Normalized gene expression level													buc +12-7/+	0.87	0.11	0.02
gene	WT			Mbuc			Mbuc+rfp			Mbuc+buc-rfp				Mbuc (+12-7)	0	0.07	0.93
srsf4	0.942349	1.01349	1.04705	0.297989	0.300895	0.318272	0.317611	0.323387	0.352656	0.647222	0.674707	0.688884
shoc2	0.946932	1.01771	1.03766	0.204523	0.20666	0.212913	0.182293	0.196327	0.215436	0.377705	0.407913	0.422298
nanog	0.932602	0.989199	1.08398	0.308712	0.322492	0.326314	0.29348	0.303408	0.348283	0.567359	0.578478	0.627781
dnm2b	0.891105	0.943874	1.18893	0.310285	0.268439	0.263645	0.255548	0.261824	0.287108	0.493002	0.507918	0.51608

## Sheet: Figure 5
Figure 5B		Igf2bp3	Buc-GFP		Figure5C	Normalized expression level (FPKM)							Figure5E	Normalized expression level
	0	4	5		gene	WT+rfp			WT+buc-rfp				gene	WT			Mbuc
	1	20.199	5		igf2bp3	0.987422	1.03498	0.977598	1.25202	1.26496	1.30987		igf2bp3	1.03523	1.04675	0.918857	0.321033	0.328347	0.244564
	2	7.606	5.073
	3	1.299	5.361
	4	3.233	4.891		Figure5G	Normalized gene expression level
	5	2.773	4.76		gene	WT+rfp			WT+buc-rfp			MZigf2bp3 + rfp			MZigf2bp3 + buc-rfp
	6	0	6.636		srsf4	1.17924	0.912178	0.92965	2.49636	2.53552	2.66479	0.674419	0.666129	0.626548	0.674875	0.671621	0.690781
	7	0	4.375		shoc2	1.02037	1.01754	0.963141	1.80215	1.7094	1.6637	0.152895	0.161662	0.145283	0.254976	0.178497	0.207326
	8	0	4.965		nanog	0.979495	0.996425	1.0246	2.08325	1.95241	1.95256	0.192663	0.240059	0.337921	0.199475	0.200303	0.223341
	9	0.015	4.184		dnm2b	1.08499	0.962063	0.958015	1.6234	1.50607	1.49003	0.328199	0.419234	0.480281	0.439866	0.517955	0.656119
	10	3.443	4.514
	11	12.534	4.811
	12	2.33	6.508
	13	5.249	4.845
	14	2.344	5.485
	15	0	6.303
	16	0	6.862
	17	0	5.599
	18	0	5.835
	19	0	5.381
	20	0	6.61
	21	2.675	4.676
	22	9.279	4.631
	23	8.091	6.385
	24	3.982	7.188
	25	18.345	5.334
	26	25.518	4.707
	27	11.447	5.849
	28	22.144	6.947
	29	21.146	4.486
	30	18.306	5.493
	31	38.12	8.106
	32	11.971	6.363
	33	0.093	7.099
	34	0	8.732
	35	0	7.901
	36	0	9.724
	37	0	9.138
	38	20.206	9.709
	39	5.751	9.309
	40	5.885	10.483
	41	10.751	12.355
	42	4.732	13.311
	43	12.148	14.485
	44	16.762	15.18
	45	31.715	18.804
	46	29.163	20.798
	47	12.482	21.766
	48	13.433	21.927
	49	11.478	28.202
	50	21.485	35.482
	51	30.183	40.061
	52	27.5	45.945
	53	37.972	55.181
	54	68.583	70.447
	55	113.519	76.728
	56	61.253	77.872
	57	75.703	88.786
	58	95.558	94.646
	59	109.894	103.882
	60	127.381	114.402
	61	141.49	117.526
	62	137.601	117.543
	63	164.171	120.806
	64	153.182	131.434
	65	141.814	150.124
	66	195.715	136.118
	67	155.221	151.631
	68	161.357	164.257
	69	170.096	165.767
	70	183.247	171.852
	71	197.077	172.7
	72	192.422	173.564
	73	233.15	181.924
	74	199.61	185.944
	75	186.522	187.097
	76	206.988	207.07
	77	212.323	215.109
	78	210.231	206.218
	79	206.757	204.534
	80	236.872	204.629
	81	242.957	205.383
	82	252.513	208.733
	83	245.971	212.138
	84	219.945	231.395
	85	210.491	226.436
	86	221.361	233.807
	87	234.748	231.284
	88	224.138	220.379
	89	236.446	225.569
	90	250.317	226.317
	91	248.406	220.354
	92	210.435	226.622
	93	241.068	235.092
	94	239.081	219.94
	95	249.423	225.947
	96	248.93	234.601
	97	255	234.5
	98	248.603	228.283
	99	221.393	229.865
	100	229.961	228.704
	101	226.421	240.119
	102	206.215	217.309
	103	222.795	222.514
	104	231.26	240.125
	105	241.093	217.748
	106	234.983	219.71
	107	236.728	227.509
	108	238.944	228.46
	109	247.645	231.552
	110	250.901	221.887
	111	233.34	207.147
	112	208.048	213.794
	113	220.495	195.736
	114	229.085	204.422
	115	216.691	197.082
	116	230.138	188.918
	117	234.042	179.595
	118	192.105	179.841
	119	213.33	188.396
	120	162.11	165.126
	121	210.659	159.538
	122	141.886	163.427
	123	126.086	171.279
	124	155.416	170.649
	125	154.659	172.911
	126	166.186	179.41
	127	180.182	177.733
	128	152.732	182.074
	129	175.662	169.572
	130	191.638	154.493
	131	154.657	158.392
	132	167.559	155.236
	133	162.612	156.01
	134	152.846	151.173
	135	165.97	143.635
	136	183.397	136.729
	137	134.795	136.597
	138	121.062	119.726
	139	121.824	108.986
	140	94.399	83.266
	141	70.367	72.446
	142	69.712	69.786
	143	61.605	55.805
	144	29.083	41.672
	145	10.977	35.393
	146	11.029	33.552
	147	3.575	27.27
	148	0.132	23.77
	149	14.845	20.559
	150	6.661	20.719
	151	7.127	16.036
	152	15.165	13.902
	153	3.696	11.726
	154	10.07	11.389
	155	18.817	10.028
	156	0	10.02
	157	0	13.894
	158	0	10.475
	159	4.838	9.423
	160	0.946	10.466
	161	0.291	8.026
	162	3.147	7.445
	163	8.463	7.08
	164	1.066	7.148
	165	8.155	4.545
	166	0	6.022
	167	0	6.228
	168	0	5.353
	169	0	6.14
	170	0	6.508
	171	0	5.72
	172	0	6.013
	173	0	5.727
	174	0.612	4.847
	175	2.334	4.438
	176	0.034	5.784
	177	0	4.871
	178	0	4.446
	179	0	4.723
	180	0	4.531
	181	0	4.772
	182	0	5.178
	183	0	5.187
	184	0	5.11
	185	0	5.059
	186	3.535	4.679
	187	7.502	4.933
	188	1.771	4.902
	189	0	5.792
	190	8.816	6.276
	191	6.091	5.244
	192	0	5.073
	193	0	4.951
	194	0	5

## Sheet: Figure S2
Figure S2B	Percentage of embryos
	normal	unfertilized	defective cell division
WT	0.92	0.04	0.04
Mbuc	0	0.11	0.89
Mbuc+rfp	0	0.07	0.93
Mbuc+buc-rfp	0	0.1	0.9
